# Supplementary material for: Comparison between manta trawl and in situ pump filtration methods, and guidance for visual identification of microplastics in surface waters
Source: Environ Sci Pollut Res Int. 2019 Dec 18;27(5):5559–71. doi: 10.1007/s11356-019-07274-5 (PMC7028838; doi:10.1007/s11356-019-07274-5)
Supplement: Supplementary file 3 — (XLSX 23 kb). [file 11356_2019_7274_MOESM3_ESM.xlsx]

## Sheet: Sample INFO
Sample ID
Sample info	Sample date
	Sample location
	Sample type
	Sample volume
Analytical info	Sample storage
	Sample pretreatment
	Person analyzing
	Sample divided (describe parts)
	Sample analysis done
	Sample photo done
	Sample ID done

## Sheet: Classification template
Particle #	Shape 2D	Shape 3D	Tactile	Colour	Length Size Class	Width Size Class	Descriptor	Chemical ID	Comment	Stored
1	Oval	Oval	Solid - brittle	Black	300 µm-500 µm	300 µm-500 µm	Combustion particles	Inconclusive		mw1a1
2	Oval	Oval	Solid - brittle	Black	300 µm-500 µm	300 µm-500 µm	Combustion particles	Inconclusive
3	Triangle	Flat	Solid -rigid	Transparent	2mm-5mm	1mm-2mm	Other fragment	HDPE
4	Fiber	Fiber	Solid - pliable	Blue	1mm-2mm	150-300 µm	Synthetic fiber fragment	PP
5	Sphere	Sphere	Solid -rigid	Transparent	300 µm-500 µm	300 µm-500 µm	Sphere	PMMA
6	Fiber	Fiber	Solid - pliable	Green	>5mm	150-300 µm	Synthetic fiber fragment	HDPE
7	Rectangle	Rectangle	Cellular solid	White	2mm-5mm	1mm-2mm	Expanded cellular plastics fragment	PS
8	Rectangle	Flat	Solid -rigid	Transparent	2mm-5mm	1mm-2mm	Other fragment	LDPE
9	Sphere	Sphere	Solid -rigid	Transparent	500 µm-1000 µm	500 µm-1000 µm	Sphere	PMMA
10	Oval	Rectangle	Semisolid	White	500 µm-1000 µm	300 µm-500 µm	Semisolid synthetic particle	Paraffin
11	Oval	Oval	Semisolid	Transparent	300 µm-500 µm	300 µm-500 µm	Semisolid synthetic particle	Paraffin
12	Irregular	Flat	Cellular solid	White	1mm-2mm	500 µm-1000 µm	Expanded cellular plastics fragment	PS

## Sheet: Shape 2D
Irregular
Fiber
Triangle
Rectangle
Square
Oval
Sphere

## Sheet: Shape 3D
Flat
Fiber
Triangle
Rectangle
Square
Oval
Sphere
Irregular

## Sheet: Solidity
Solid -rigid
Solid - pliable
Solid - brittle
Solid - elastic
Cellular solid
Semisolid
Not solid

## Sheet: Colours
Red
Blue
Green
Yellow
White
Black
Grey
Brown
Transparent

## Sheet: Size class Length
<150 µm
150-300 µm
300 µm-500 µm
500 µm-1000 µm
1mm-2mm
2mm-5mm
>5mm

## Sheet: Size class Width
<150 µm
150-300 µm
300 µm-500 µm
500 µm-1000 µm
1mm-2mm
2mm-5mm
>5mm

## Sheet: Chemical ID FTIR
LDPE
HDPE
PP
PS
PVC
PC
PA
PMMA
Cellulose
Cellophane
Inconclusive
Paraffin

## Sheet: Descriptor
Natural fiber fragment
Synthetic fiber fragment
Expanded cellular plastics fragment
Other fragment
Sphere
Semisolid synthetic particle
Combustion particle
Oil
Fat
Metallic
Other
